# Supplementary material for: High IL-1R8 expression in breast tumors promotes tumor growth and contributes to impaired antitumor immunity
Source: Oncotarget. 2017 May 9;8(30):49470–83. doi: 10.18632/oncotarget.17713 (PMC5564782; doi:10.18632/oncotarget.17713)
Supplement: Supplementary file 2 [file oncotarget-08-49470-s002.xlsx]

## Sheet: Plan1
	Gene name	IL-1R8 - High (median)	IL-1R8 - Low (median)	Adj.p-value
T-cell transcripts	CD247	54.3689	71.7161	0.0168
	CD28	43.2599	63.5543	1.3e-08
	CD2	173.739	233.92	0.00024
	CD3E	172.098	216.501	0.0134
	CD3G	16.1888	30.9972	1.6e-09
	CD4	973.19	1210.63	8.82e-06
	CD8A	138.462	171.702	0.0148255
	CD8B	35.1119	49.5706	0.000744262
	FYB	314.791	484.562	7.03183e-15
	ICOS	15.2513	28.7606	1.60446e-09
	LCP2	290.832	397.265	5.2306e-10
	LTA	8.9888	11.9799	3.94194e-05
	STAT4	36.6636	52.7417	2.31e-06
Dendritic cells	CCL13	6.3327	15.2021	9.53e-13
	CCL22	88.6165	100.545	0.0136
	CD209	36.102	55.6054	2.38021e-11
NK cells	NCR1	0.288	0.4367	1.72e-07
	XCL1	5.0509	7.5164	6.77e-05
Antigen-presenting capacity	HLA-DMA	1049.76	1133.87	0.036
	HLA-DMB	777.778	979.205	3.75e-05
	HLA-DOA	424.458	588.741	1.76e-05
	HLA-DOB	34.9214	53.7982	4.4e-10
Co-stimulatory molecules	CD80	16.129	30.5717	7.35e-18
	CD86	189.887	253.807	1.6e-09
Cytolytic activity	GZMA	63.8491	85.7621	0.00219
	GZMB	18.1818	29.791	3.16e-07
	PRF1	58.2251	80.8955	0.000132
Immunosuppression mechanisms	CD274	15.639	26.6218	4.98e-18
	CTLA4	16.8388	30.1887	1.79e-07
	IDO1	52.6711	107.299	3.09e-11
	FOXP3	49.744	76.4278	4.35004e-08
Pro-inflammatory cytokines	CSF2	0	0.2695	1.77e-05
	IFNG	1.3672	2.2889	4.06e-07
	IL10	8.857	11.6424	7.40383e-08
	IL12RB2	6.722	20.0359	4.4e-30
	IL15	41.0222	45.5144	0.00983
	IL1B	49.7214	73.2145	1.75017e-10
	IL2RB	195.234	286.11	5.97e-06
	IL6	12.7235	20.8942	5.452e-05
	IL8	23.1168	52.3666	9.76155e-21
	TGFB1	1069.41	929.456	2.37056e-06
	TNF	24.8815	32.8226	0.00015319
Chemokines	CCL2	290.556	413.1	6.9701e-08
	CCL3	85.4065	102.183	0.00166237
	CCL4	72.9304	99.4657	2.57e-08
	CCL5	441.414	577.33	0.00191453
	CCR1	171.04	277.961	7.1437e-17
	CCR2	48.7151	77.0057	5.19248e-10
	CCR5	142.769	208.569	2.98e-08
	CXCL10	314.541	571.498	9.1105e-12
	CXCL11	90.3977	158.251	2.67e-10
	CXCL13	81.5622	137.801	0.00166
	CXCL1	5	12.1907	4.77183e-15
	CXCL9	475.158	977.601	2.15368e-09
IFN-induced genes	EIF2AK2	438.491	624.111	1.81095e-23
	GBP1	713.735	1258.27	1.81095e-23
	IFI16	1402.93	2043.79	3.19073e-21
	IFIH1	630.915	843.297	1.74358e-10
	MX2	384.971	513.106	3.24e-07
	OAS2	1337.92	1707.12	0.00144
	PLSCR1	680.691	875.381	4.85079e-12
	RSAD2	382.676	575.822	3.6901e-08
	STAT1	4762.12	6824.64	8.94091e-12
	STAT2	2027.12	2285.4	2.21e-06
	TAP1	2043.3	2400.77	0.00111389
	TNFRSF10B	690.454	785.013	1.1e-05
	TNFSF10	2714.56	3246.52	0.0304
	XAF1	709.056	847.17	0.0134274
